# Supplementary material for: Circulating Lymphocytes Reflect the Local Immune Response in Patients with Colorectal Carcinoma
Source: Diagnostics (Basel). 2022 Jun 7;12(6):1408. doi: 10.3390/diagnostics12061408 (PMC9221878; doi:10.3390/diagnostics12061408)
Supplement: Supplementary file 1 [file diagnostics-12-01408-s001.zip]

Archive with 1 entries (1 files):
- diagnostics-1756040-supplementary.pdf
